# Supplementary material for: A general framework for subgroup detection via one-step value difference estimation
Source: Biometrics. Author manuscript; Available in PMC 2023 Dec 4. (PMC10694635; doi:10.1111/biom.13711)
Supplement: code [file NIHMS1945184-supplement-code.zip]

Archive with 154 entries (137 files):
- Rcode/
- __MACOSX/._Rcode
- Rcode/.DS_Store
- __MACOSX/Rcode/._.DS_Store
- Rcode/Censored_outcome/
- __MACOSX/Rcode/._Censored_outcome
- Rcode/Uncensored_outcome/
- __MACOSX/Rcode/._Uncensored_outcome
- Rcode/Censored_outcome/rct_model_1b/
- __MACOSX/Rcode/Censored_outcome/._rct_model_1b
- Rcode/Censored_outcome/rct_model_2c/
- __MACOSX/Rcode/Censored_outcome/._rct_model_2c
- Rcode/Censored_outcome/time_to_event_functions.R
- __MACOSX/Rcode/Censored_outcome/._time_to_event_functions.R
- Rcode/Censored_outcome/rct_model_2b/
- __MACOSX/Rcode/Censored_outcome/._rct_model_2b
- Rcode/Censored_outcome/rct_model_1c/
- __MACOSX/Rcode/Censored_outcome/._rct_model_1c
- Rcode/Censored_outcome/.DS_Store
- __MACOSX/Rcode/Censored_outcome/._.DS_Store
- Rcode/Censored_outcome/obs_model_1a/
- __MACOSX/Rcode/Censored_outcome/._obs_model_1a
- Rcode/Censored_outcome/obs_model_2a/
- __MACOSX/Rcode/Censored_outcome/._obs_model_2a
- Rcode/Censored_outcome/rct_model_1a/
- __MACOSX/Rcode/Censored_outcome/._rct_model_1a
- Rcode/Censored_outcome/rct_model_2a/
- __MACOSX/Rcode/Censored_outcome/._rct_model_2a
- Rcode/Censored_outcome/obs_model_2c/
- __MACOSX/Rcode/Censored_outcome/._obs_model_2c
- Rcode/Censored_outcome/obs_model_1b/
- __MACOSX/Rcode/Censored_outcome/._obs_model_1b
- Rcode/Censored_outcome/obs_model_1c/
- __MACOSX/Rcode/Censored_outcome/._obs_model_1c
- Rcode/Censored_outcome/obs_model_2b/
- __MACOSX/Rcode/Censored_outcome/._obs_model_2b
- Rcode/Censored_outcome/README copy.rtf
- __MACOSX/Rcode/Censored_outcome/._README copy.rtf
- Rcode/Uncensored_outcome/obs_model_1/
- __MACOSX/Rcode/Uncensored_outcome/._obs_model_1
- Rcode/Uncensored_outcome/.DS_Store
- __MACOSX/Rcode/Uncensored_outcome/._.DS_Store
- Rcode/Uncensored_outcome/rct_model_1/
- __MACOSX/Rcode/Uncensored_outcome/._rct_model_1
- Rcode/Uncensored_outcome/README.rtf
- __MACOSX/Rcode/Uncensored_outcome/._README.rtf
- Rcode/Censored_outcome/rct_model_1b/survival_AIPW_5050_scenario1b.R
- __MACOSX/Rcode/Censored_outcome/rct_model_1b/._survival_AIPW_5050_scenario1b.R
- Rcode/Censored_outcome/rct_model_1b/survival_IPW_5050_scenario1b.R
- __MACOSX/Rcode/Censored_outcome/rct_model_1b/._survival_IPW_5050_scenario1b.R
- Rcode/Censored_outcome/rct_model_1b/survival_CAIPW_5050_scenario1b.R
- __MACOSX/Rcode/Censored_outcome/rct_model_1b/._survival_CAIPW_5050_scenario1b.R
- Rcode/Censored_outcome/rct_model_2c/survival_AIPW_5050_scenario2c.R
- __MACOSX/Rcode/Censored_outcome/rct_model_2c/._survival_AIPW_5050_scenario2c.R
- Rcode/Censored_outcome/rct_model_2c/survival_IPW_5050_scenario2c.R
- __MACOSX/Rcode/Censored_outcome/rct_model_2c/._survival_IPW_5050_scenario2c.R
- Rcode/Censored_outcome/rct_model_2c/survival_CAIPW_5050_scenario2c.R
- __MACOSX/Rcode/Censored_outcome/rct_model_2c/._survival_CAIPW_5050_scenario2c.R
- Rcode/Censored_outcome/rct_model_2b/survival_AIPW_5050_scenario2b.R
- __MACOSX/Rcode/Censored_outcome/rct_model_2b/._survival_AIPW_5050_scenario2b.R
- Rcode/Censored_outcome/rct_model_2b/survival_IPW_5050_scenario2b.R
- __MACOSX/Rcode/Censored_outcome/rct_model_2b/._survival_IPW_5050_scenario2b.R
- Rcode/Censored_outcome/rct_model_2b/survival_CAIPW_5050_scenario2b.R
- __MACOSX/Rcode/Censored_outcome/rct_model_2b/._survival_CAIPW_5050_scenario2b.R
- Rcode/Censored_outcome/rct_model_1c/.DS_Store
- __MACOSX/Rcode/Censored_outcome/rct_model_1c/._.DS_Store
- Rcode/Censored_outcome/rct_model_1c/survival_AIPW_5050_scenario1c.R
- __MACOSX/Rcode/Censored_outcome/rct_model_1c/._survival_AIPW_5050_scenario1c.R
- Rcode/Censored_outcome/rct_model_1c/survival_IPW_5050_scenario1c.R
- __MACOSX/Rcode/Censored_outcome/rct_model_1c/._survival_IPW_5050_scenario1c.R
- Rcode/Censored_outcome/rct_model_1c/survival_CAIPW_5050_scenario1c.R
- __MACOSX/Rcode/Censored_outcome/rct_model_1c/._survival_CAIPW_5050_scenario1c.R
- Rcode/Censored_outcome/obs_model_1a/obs_survival_AIPW_5050_scenario1a.R
- __MACOSX/Rcode/Censored_outcome/obs_model_1a/._obs_survival_AIPW_5050_scenario1a.R
- Rcode/Censored_outcome/obs_model_1a/obs_survival_IPW_5050_scenario1a.R
- __MACOSX/Rcode/Censored_outcome/obs_model_1a/._obs_survival_IPW_5050_scenario1a.R
- Rcode/Censored_outcome/obs_model_1a/obs_survival_CAIPW_5050_scenario1a.R
- __MACOSX/Rcode/Censored_outcome/obs_model_1a/._obs_survival_CAIPW_5050_scenario1a.R
- Rcode/Censored_outcome/obs_model_2a/obs_survival_CAIPW_5050_scenario2a.R
- __MACOSX/Rcode/Censored_outcome/obs_model_2a/._obs_survival_CAIPW_5050_scenario2a.R
- Rcode/Censored_outcome/obs_model_2a/obs_survival_IPW_5050_scenario2a.R
- __MACOSX/Rcode/Censored_outcome/obs_model_2a/._obs_survival_IPW_5050_scenario2a.R
- Rcode/Censored_outcome/obs_model_2a/obs_survival_AIPW_5050_scenario2a.R
- __MACOSX/Rcode/Censored_outcome/obs_model_2a/._obs_survival_AIPW_5050_scenario2a.R
- Rcode/Censored_outcome/rct_model_1a/survival_AIPW_5050_scenario1a.R
- __MACOSX/Rcode/Censored_outcome/rct_model_1a/._survival_AIPW_5050_scenario1a.R
- Rcode/Censored_outcome/rct_model_1a/survival_CAIPW_5050_scenario1a.R
- __MACOSX/Rcode/Censored_outcome/rct_model_1a/._survival_CAIPW_5050_scenario1a.R
- Rcode/Censored_outcome/rct_model_1a/survival_IPW_5050_scenario1a.R
- __MACOSX/Rcode/Censored_outcome/rct_model_1a/._survival_IPW_5050_scenario1a.R
- Rcode/Censored_outcome/rct_model_2a/survival_AIPW_5050_scenario2a.R
- __MACOSX/Rcode/Censored_outcome/rct_model_2a/._survival_AIPW_5050_scenario2a.R
- Rcode/Censored_outcome/rct_model_2a/survival_CAIPW_5050_scenario2a.R
- __MACOSX/Rcode/Censored_outcome/rct_model_2a/._survival_CAIPW_5050_scenario2a.R
- Rcode/Censored_outcome/rct_model_2a/survival_IPW_5050_scenario2a.R
- __MACOSX/Rcode/Censored_outcome/rct_model_2a/._survival_IPW_5050_scenario2a.R
- Rcode/Censored_outcome/obs_model_2c/obs_survival_AIPW_5050_scenario2c.R
- __MACOSX/Rcode/Censored_outcome/obs_model_2c/._obs_survival_AIPW_5050_scenario2c.R
- Rcode/Censored_outcome/obs_model_2c/obs_survival_CAIPW_5050_scenario2c.R
- __MACOSX/Rcode/Censored_outcome/obs_model_2c/._obs_survival_CAIPW_5050_scenario2c.R
- Rcode/Censored_outcome/obs_model_2c/obs_survival_IPW_5050_scenario2c.R
- __MACOSX/Rcode/Censored_outcome/obs_model_2c/._obs_survival_IPW_5050_scenario2c.R
- Rcode/Censored_outcome/obs_model_1b/obs_survival_AIPW_5050_scenario1b.R
- __MACOSX/Rcode/Censored_outcome/obs_model_1b/._obs_survival_AIPW_5050_scenario1b.R
- Rcode/Censored_outcome/obs_model_1b/obs_survival_CAIPW_5050_scenario1b.R
- __MACOSX/Rcode/Censored_outcome/obs_model_1b/._obs_survival_CAIPW_5050_scenario1b.R
- Rcode/Censored_outcome/obs_model_1b/obs_survival_IPW_5050_scenario1b.R
- __MACOSX/Rcode/Censored_outcome/obs_model_1b/._obs_survival_IPW_5050_scenario1b.R
- Rcode/Censored_outcome/obs_model_1c/obs_survival_IPW_5050_scenario1c.R
- __MACOSX/Rcode/Censored_outcome/obs_model_1c/._obs_survival_IPW_5050_scenario1c.R
- Rcode/Censored_outcome/obs_model_1c/obs_survival_CAIPW_5050_scenario1c.R
- __MACOSX/Rcode/Censored_outcome/obs_model_1c/._obs_survival_CAIPW_5050_scenario1c.R
- Rcode/Censored_outcome/obs_model_1c/obs_survival_AIPW_5050_scenario1c.R
- __MACOSX/Rcode/Censored_outcome/obs_model_1c/._obs_survival_AIPW_5050_scenario1c.R
- Rcode/Censored_outcome/obs_model_2b/obs_survival_IPW_5050_scenario2b.R
- __MACOSX/Rcode/Censored_outcome/obs_model_2b/._obs_survival_IPW_5050_scenario2b.R
- Rcode/Censored_outcome/obs_model_2b/.DS_Store
- __MACOSX/Rcode/Censored_outcome/obs_model_2b/._.DS_Store
- Rcode/Censored_outcome/obs_model_2b/obs_survival_CAIPW_5050_scenario2b.R
- __MACOSX/Rcode/Censored_outcome/obs_model_2b/._obs_survival_CAIPW_5050_scenario2b.R
- Rcode/Censored_outcome/obs_model_2b/obs_survival_AIPW_5050_scenario2b.R
- __MACOSX/Rcode/Censored_outcome/obs_model_2b/._obs_survival_AIPW_5050_scenario2b.R
- Rcode/Uncensored_outcome/obs_model_1/model1_obs_pi5_ipw_sapmatch_functions.R
- __MACOSX/Rcode/Uncensored_outcome/obs_model_1/._model1_obs_pi5_ipw_sapmatch_functions.R
- Rcode/Uncensored_outcome/obs_model_1/model1_obs_pi5_ipw_sbt.R
- __MACOSX/Rcode/Uncensored_outcome/obs_model_1/._model1_obs_pi5_ipw_sbt.R
- Rcode/Uncensored_outcome/obs_model_1/model1_obs_pi5_aipw_sapmatch.R
- __MACOSX/Rcode/Uncensored_outcome/obs_model_1/._model1_obs_pi5_aipw_sapmatch.R
- Rcode/Uncensored_outcome/obs_model_1/model1_obs_pi5_ipw_sapmatch.R
- __MACOSX/Rcode/Uncensored_outcome/obs_model_1/._model1_obs_pi5_ipw_sapmatch.R
- Rcode/Uncensored_outcome/obs_model_1/model1_obs_pi5_aipw_sapmatch_functions.R
- __MACOSX/Rcode/Uncensored_outcome/obs_model_1/._model1_obs_pi5_aipw_sapmatch_functions.R
- Rcode/Uncensored_outcome/obs_model_1/model1_obs_pi5_aipw_sbt_functions.R
- __MACOSX/Rcode/Uncensored_outcome/obs_model_1/._model1_obs_pi5_aipw_sbt_functions.R
- Rcode/Uncensored_outcome/obs_model_1/model1_obs_pi5_aipw_sbt.R
- __MACOSX/Rcode/Uncensored_outcome/obs_model_1/._model1_obs_pi5_aipw_sbt.R
- Rcode/Uncensored_outcome/obs_model_1/model1_obs_pi5_ipw_sbt_functions.R
- __MACOSX/Rcode/Uncensored_outcome/obs_model_1/._model1_obs_pi5_ipw_sbt_functions.R
- Rcode/Uncensored_outcome/rct_model_1/model1_rct_aipw_sapmatch_functions.R
- __MACOSX/Rcode/Uncensored_outcome/rct_model_1/._model1_rct_aipw_sapmatch_functions.R
- Rcode/Uncensored_outcome/rct_model_1/model1_rct_aipw_sbt.R
- __MACOSX/Rcode/Uncensored_outcome/rct_model_1/._model1_rct_aipw_sbt.R
- Rcode/Uncensored_outcome/rct_model_1/model1_rct_aipw_sapmatch.R
- __MACOSX/Rcode/Uncensored_outcome/rct_model_1/._model1_rct_aipw_sapmatch.R
- Rcode/Uncensored_outcome/rct_model_1/model1_rct_ipw_sapmatch_functions.R
- __MACOSX/Rcode/Uncensored_outcome/rct_model_1/._model1_rct_ipw_sapmatch_functions.R
- Rcode/Uncensored_outcome/rct_model_1/model1_rct_aipw_sbt_functions.R
- __MACOSX/Rcode/Uncensored_outcome/rct_model_1/._model1_rct_aipw_sbt_functions.R
- Rcode/Uncensored_outcome/rct_model_1/model1_rct_ipw_sbt.R
- __MACOSX/Rcode/Uncensored_outcome/rct_model_1/._model1_rct_ipw_sbt.R
- Rcode/Uncensored_outcome/rct_model_1/model1_rct_ipw_sapmatch.R
- __MACOSX/Rcode/Uncensored_outcome/rct_model_1/._model1_rct_ipw_sapmatch.R
- Rcode/Uncensored_outcome/rct_model_1/model1_rct_ipw_sbt_functions.R
- __MACOSX/Rcode/Uncensored_outcome/rct_model_1/._model1_rct_ipw_sbt_functions.R
