# Supplementary material for: A general framework for subgroup detection via one-step value difference estimation
Source: Biometrics. Author manuscript; Available in PMC 2023 Dec 4. (PMC10694635; doi:10.1111/biom.13711)
Supplement: code [file NIHMS1945184-supplement-code.zip › Rcode/Censored_outcome/time_to_event_functions.R]

##############################################################################################################################################################
##Function to Simulate Scenario 1 RCT data, with 5 covariates AND A MEAN 1 PERTURBATION TERM 
##          e.sd: standard deviation of errors in model
##          seed: seed to set (to be able to reproduce same data set)
##             c: controls the size and direction of the effect 
##             pi: P(A = 1)
##RETURN    A data frame with (Y, X1, X2, X3, X4, X5, A, perturbation term). 
scenario1_mean1perturb_rct<- function(n, e.sd, seed, c, pi){
  set.seed(seed)
  ##Generate X1 through X3 as iid standard normal variables, and X4, X5 as iid bernoulli(.5)
  X1 <- rnorm(n)
  X2 <- rnorm(n)
  X3 <- rnorm(n)
  X4 <- rbinom(n,size = 1, prob = .5)
  X5 <- rbinom(n,size = 1, prob = .5)
  
  ##simulate treatment allocation
  A <- rbinom(n, 1, prob = pi)
  
  ##simulate perturbation term
  perturbation <- rexp(n, rate = 1)
  
  ##simulate sensoring times
  C <- runif(n,0,50)
  
  e <- rnorm(n, mean = 0, e.sd) ##error vector
  
  log_T <- 1.75 + .5*X1 + X1^2 + .3*X2 + .2*X3 + .3*X4 + .6*X5 + c*A*as.numeric(X2 + 3*X4 > 0) + e
  T <- exp(log_T)
  
  T_and_C <- cbind(T, C)
  Y <- apply(T_and_C, 1, min)
  delta <- as.numeric(T <= C)
  
  data <- cbind(Y, delta, X1, X2, X3, X4, X5, A, perturbation)
  colnames(data) <- c("Y", "delta", "X1", "X2", "X3","X4", "X5", "A", "pert")
  data <- as.data.frame(data)
  return(data)
}
##
##
##
#############################################################################################################################################
##Function to Simulate Scenario 1 OBSERVATIONAL data with pr(A = 1) approximately 0.5, with 5 covariates AND A MEAN 1 PERTURBATION TERM 
##          e.sd: standard deviation of errors in model
##          seed: seed to set (to be able to reproduce same data set)
##             c: controls the size and direction of the effect 
##RETURN    A data frame with (Y, X1, X2, X3, X4, X5, A, perturbation term). 
obs_scenario1_mean1perturb<- function(n, e.sd, seed, c){
  set.seed(seed)
  ##Generate X1 through X3 as iid standard normal variables, and X4, X5 as iid bernoulli(.5)
  X1 <- rnorm(n)
  X2 <- rnorm(n)
  X3 <- rnorm(n)
  X4 <- rbinom(n,size = 1, prob = .5)
  X5 <- rbinom(n,size = 1, prob = .5)
  
  ##simulate treatment allocation
  pr <- exp(-.3 + .2*X1 + .6*X5)/ (1 + exp(-.3 + .2*X1 + .6*X5))
  A <- rbinom(n, 1, prob = pr)
  
  ##simulate perturbation term
  perturbation <- rexp(n, rate = 1)
  
  ##simulate sensoring times
  C <- runif(n,0,50)
  
  e <- rnorm(n, mean = 0, e.sd) ##error vector
  
  log_T <- 1.75 + .5*X1 + X1^2 + .3*X2 + .2*X3 + .3*X4 + .6*X5 + c*A*as.numeric(X2 + 3*X4 > 0) + e
  T <- exp(log_T)
  
  T_and_C <- cbind(T, C)
  Y <- apply(T_and_C, 1, min)
  delta <- as.numeric(T <= C)
  
  data <- cbind(Y, delta, X1, X2, X3, X4, X5, A, perturbation)
  colnames(data) <- c("Y", "delta", "X1", "X2", "X3","X4", "X5", "A", "pert")
  data <- as.data.frame(data)
  return(data)
}
##
##
##
##################################################################################################################################################################
##Function to Simulate Scenario 1c RCT data, with 5 covariates, DEPENDENT CENSORING, AND A MEAN 1 PERTURBATION TERM 
##          e.sd: standard deviation of errors in model
##          seed: seed to set (to be able to reproduce same data set)
##             c: controls the size and direction of the effect 
##             pi: P(A = 1)
##RETURN    A data frame with (Y, X1, X2, X3, X4, X5, A, perturbation term). 
scenario1_mean1perturb_depcens_rct <- function(n, e.sd, seed, c, pi){
  set.seed(seed)
  ##Generate X1 through X3 as iid standard normal variables, and X4, X5 as iid bernoulli(.5)
  X1 <- rnorm(n)
  X2 <- rnorm(n)
  X3 <- rnorm(n)
  X4 <- rbinom(n,size = 1, prob = .5)
  X5 <- rbinom(n,size = 1, prob = .5)
  
  ##simulate treatment allocation
  A <- rbinom(n, 1, prob = pi)
  
  ##simulate perturbation term
  perturbation <- rexp(n, rate = 1)
  
  e <- rnorm(n, mean = 0, e.sd) ##error vector
  
  log_T <- 1.75 + .5*X1 + X1^2 + .3*X2 + .2*X3 + .3*X4 + .6*X5 + c*A*as.numeric(X2 + 3*X4 > 0) + e
  T <- exp(log_T)
  
  lambda  <- exp(-1*(3.5+ 0.1*X1 + 0.2*A))
  C  <- rexp(n, rate = lambda)
  T_and_C <- cbind(T,C)
  
  Y <- apply(T_and_C, 1, min)
  delta <- as.numeric(T <= C)
  
  data <- cbind(Y, delta, X1, X2, X3, X4, X5, A, perturbation)
  colnames(data) <- c("Y", "delta", "X1", "X2", "X3","X4", "X5", "A", "pert")
  data <- as.data.frame(data)
  return(data)
}
##
##
##
####################################################################################################################################################
##Function to Simulate Scenario 1c OBSERVATIONAL data with pr(A = 1) approximately 0.5, with 5 covariates, DEPENDENT CENSORING, AND A MEAN 1 PERTURBATION TERM 
##          e.sd: standard deviation of errors in model
##          seed: seed to set (to be able to reproduce same data set)
##             c: controls the size and direction of the effect 
##             pi: P(A = 1)
##RETURN    A data frame with (Y, X1, X2, X3, X4, X5, A, perturbation term). 
obs_scenario1_mean1perturb_depcens <- function(n, e.sd, seed, c){
  set.seed(seed)
  ##Generate X1 through X3 as iid standard normal variables, and X4, X5 as iid bernoulli(.5)
  X1 <- rnorm(n)
  X2 <- rnorm(n)
  X3 <- rnorm(n)
  X4 <- rbinom(n,size = 1, prob = .5)
  X5 <- rbinom(n,size = 1, prob = .5)
  
  ##simulate treatment allocation
  pr <- exp(-.3 + .2*X1 + .6*X5)/ (1 + exp(-.3 + .2*X1 + .6*X5))
  A <- rbinom(n, 1, prob = pr)
  
  ##simulate perturbation term
  perturbation <- rexp(n, rate = 1)
  
  e <- rnorm(n, mean = 0, e.sd) ##error vector
  
  log_T <- 1.75 + .5*X1 + X1^2 + .3*X2 + .2*X3 + .3*X4 + .6*X5 + c*A*as.numeric(X2 + 3*X4 > 0) + e
  T <- exp(log_T)
  
  lambda  <- exp(-1*(3.5+ 0.1*X1 + 0.2*A))
  C  <- rexp(n, rate = lambda)
  T_and_C <- cbind(T,C)
  
  Y <- apply(T_and_C, 1, min)
  delta <- as.numeric(T <= C)
  
  data <- cbind(Y, delta, X1, X2, X3, X4, X5, A, perturbation)
  colnames(data) <- c("Y", "delta", "X1", "X2", "X3","X4", "X5", "A", "pert")
  data <- as.data.frame(data)
  return(data)
}
##
##
##
##############################################################################################################################################################
##Function to Simulate Scenario 1 RCT data, with 5 covariates AND A MEAN 1 PERTURBATION TERM, and LESS CENSORING than scenario1_mean1perturb_rct()
##          e.sd: standard deviation of errors in model
##          seed: seed to set (to be able to reproduce same data set)
##             c: controls the size and direction of the effect 
##             pi: P(A = 1)
##RETURN    A data frame with (Y, X1, X2, X3, X4, X5, A). 
scenario1_mean1perturb_lesscens_rct<- function(n, e.sd, seed, c, pi){
  set.seed(seed)
  ##Generate X1 through X3 as iid standard normal variables, and X4, X5 as iid bernoulli(.5)
  X1 <- rnorm(n)
  X2 <- rnorm(n)
  X3 <- rnorm(n)
  X4 <- rbinom(n,size = 1, prob = .5)
  X5 <- rbinom(n,size = 1, prob = .5)
  
  ##simulate treatment allocation
  A <- rbinom(n, 1, prob = pi)
  
  ##simulate perturbation term
  perturbation <- rexp(n, rate = 1)
  
  ##simulate sensoring times
  C <- runif(n,0,100)
  
  e <- rnorm(n, mean = 0, e.sd) ##error vector
  
  log_T <- 1.75 + .5*X1 + X1^2 + .3*X2 + .2*X3 + .3*X4 + .6*X5 + c*A*as.numeric(X2 + 3*X4 > 0) + e
  T <- exp(log_T)
  
  T_and_C <- cbind(T, C)
  Y <- apply(T_and_C, 1, min)
  delta <- as.numeric(T <= C)
  
  data <- cbind(Y, delta, X1, X2, X3, X4, X5, A, perturbation)
  colnames(data) <- c("Y", "delta", "X1", "X2", "X3","X4", "X5", "A", "pert")
  data <- as.data.frame(data)
  return(data)
}

##
##
##
##############################################################################################################################################################
##Function to Simulate Scenario 1B OBSERVATIONAL data with pr(A = 1) approximately 0.5, with 5 covariates AND A MEAN 1 PERTURBATION TERM 
##          e.sd: standard deviation of errors in model
##          seed: seed to set (to be able to reproduce same data set)
##             c: controls the size and direction of the effect 
##RETURN    A data frame with (Y, X1, X2, X3, X4, X5, A, perturbation term). 
obs_scenario1_mean1perturb_lesscens<- function(n, e.sd, seed, c){
  set.seed(seed)
  ##Generate X1 through X3 as iid standard normal variables, and X4, X5 as iid bernoulli(.5)
  X1 <- rnorm(n)
  X2 <- rnorm(n)
  X3 <- rnorm(n)
  X4 <- rbinom(n,size = 1, prob = .5)
  X5 <- rbinom(n,size = 1, prob = .5)
  
  ##simulate treatment allocation
  pr <- exp(-.3 + .2*X1 + .6*X5)/ (1 + exp(-.3 + .2*X1 + .6*X5))
  A <- rbinom(n, 1, prob = pr)
  
  ##simulate perturbation term
  perturbation <- rexp(n, rate = 1)
  
  ##simulate sensoring times
  C <- runif(n,0,100)
  
  e <- rnorm(n, mean = 0, e.sd) ##error vector
  
  log_T <- 1.75 + .5*X1 + X1^2 + .3*X2 + .2*X3 + .3*X4 + .6*X5 + c*A*as.numeric(X2 + 3*X4 > 0) + e
  T <- exp(log_T)
  
  T_and_C <- cbind(T, C)
  Y <- apply(T_and_C, 1, min)
  delta <- as.numeric(T <= C)
  
  data <- cbind(Y, delta, X1, X2, X3, X4, X5, A, perturbation)
  colnames(data) <- c("Y", "delta", "X1", "X2", "X3","X4", "X5", "A", "pert")
  data <- as.data.frame(data)
  return(data)
}
##
##
##
##################################################################################################################################################################
##Function to Simulate Scenario 1c RCT data, with 25 covariates (HIGH-DIMENSIONAL SETTING), DEPENDENT CENSORING, AND A MEAN 1 PERTURBATION TERM 
##          e.sd: standard deviation of errors in model
##          seed: seed to set (to be able to reproduce same data set)
##             c: controls the size and direction of the effect 
##             pi: P(A = 1)
##RETURN    A data frame with (Y, X1, X2, X3, X4, X5, A, perturbation term). 
scenario1_highdim_mean1perturb_depcens_rct <- function(n, e.sd, seed, c, pi){
  set.seed(seed)
  ##Generate X1 through X3 as iid standard normal variables, and X4, X5 as iid bernoulli(.5)
  X1 <- rnorm(n)
  X2 <- rnorm(n)
  X3 <- rnorm(n)
  X4 <- rbinom(n,size = 1, prob = .5)
  X5 <- rbinom(n,size = 1, prob = .5)
  X6 <- rnorm(n)
  X7 <- rnorm(n)
  X8 <- rnorm(n)
  X9 <- rnorm(n)
  X10 <- rnorm(n)
  X11 <- rnorm(n)
  X12 <- rnorm(n)
  X13 <- rnorm(n)
  X14 <- rnorm(n)
  X15 <- rnorm(n)
  X16 <- rnorm(n)
  X17 <- rnorm(n)
  X18 <- rnorm(n)
  X19 <- rnorm(n)
  X20 <- rnorm(n)
  X21 <- rnorm(n)
  X22 <- rnorm(n)
  X23 <- rnorm(n)
  X24 <- rnorm(n)
  X25 <- rnorm(n)
  
  ##simulate treatment allocation
  A <- rbinom(n, 1, prob = pi)
  
  ##simulate perturbation term
  perturbation <- rexp(n, rate = 1)
  
  e <- rnorm(n, mean = 0, e.sd) ##error vector
  
  log_T <- 1.75 + .5*X1 + X1^2 + .3*X2 + .2*X3 + .3*X4 + .6*X5 + c*A*as.numeric(X2 + 3*X4 > 0) + e
  T <- exp(log_T)
  
  lambda  <- exp(-1*(3.5+ 0.1*X1 + 0.2*A))
  C  <- rexp(n, rate = lambda)
  T_and_C <- cbind(T,C)
  
  Y <- apply(T_and_C, 1, min)
  delta <- as.numeric(T <= C)
  
  data <- cbind(Y, delta, X1, X2, X3, X4, X5, X6, X7, X8, X9, X10, X11, X12, X13, X14, X15, X16, X17, X18, X19, X20, X21, X22, X23, X24, X25, A, perturbation)
  colnames(data) <- c("Y", "delta", "X1", "X2", "X3","X4", "X5","X6", "X7", "X8","X9", "X10", "X11", "X12", "X13", "X14", "X15", "X16", "X17", "X18", 
                      "X19", "X20", "X21", "X22", "X23", "X24", "X25", "A", "pert")
  data <- as.data.frame(data)
  return(data)
}
##############################################################################################################################################################
##Function to Simulate Scenario 2 RCT data, with 5 covariates AND A MEAN 1 PERTURBATION TERM 
##          seed: seed to set (to be able to reproduce same data set)
##             c: controls the size and direction of the effect 
##             pi: P(A = 1)
##RETURN    A data frame with (Y, X1, X2, X3, X4, X5, A, perturbation term). 
scenario2_mean1perturb_rct<- function(n, seed, c, pi){
  set.seed(seed)
  ##Generate X1 through X3 as iid standard normal variables, and X4, X5 as iid bernoulli(.5)
  X1 <- rnorm(n)
  X2 <- rnorm(n)
  X3 <- rnorm(n)
  X4 <- rbinom(n,size = 1, prob = .5)
  X5 <- rbinom(n,size = 1, prob = .5)
  
  Z <- rexp(n,rate = 1)
  e <- log(Z) ##error vector
  
  ##simulate treatment allocation
  A <- rbinom(n, 1, prob = pi)
  
  ##simulate perturbation term
  perturbation <- rexp(n, rate = 1)
  
  ##simulate sensoring times
  C <- runif(n,0,50)
  
  log_T <- 1.75 + .5*X1 + X1^2 + .3*X2 + .2*X3 + .3*X4 + .6*X5 + c*A*as.numeric(X2 + 3*X4 > 0) + e
  T <- exp(log_T)
  
  T_and_C <- cbind(T, C)
  Y <- apply(T_and_C, 1, min)
  delta <- as.numeric(T <= C)
  
  data <- cbind(Y, delta, X1, X2, X3, X4, X5, A, perturbation)
  colnames(data) <- c("Y", "delta", "X1", "X2", "X3","X4", "X5", "A", "pert")
  data <- as.data.frame(data)
  return(data)
}
##
##
##
##############################################################################################################################################################
##Function to Simulate Scenario 2a OBSERVATIONAL data with pr(A = 1) = 0.5, with 5 covariates AND A MEAN 1 PERTURBATION TERM 
##          seed: seed to set (to be able to reproduce same data set)
##             c: controls the size and direction of the effect 
##             pi: P(A = 1)
##RETURN    A data frame with (Y, X1, X2, X3, X4, X5, A, perturbation term). 
obs_scenario2_mean1perturb<- function(n, seed, c){
  set.seed(seed)
  ##Generate X1 through X3 as iid standard normal variables, and X4, X5 as iid bernoulli(.5)
  X1 <- rnorm(n)
  X2 <- rnorm(n)
  X3 <- rnorm(n)
  X4 <- rbinom(n,size = 1, prob = .5)
  X5 <- rbinom(n,size = 1, prob = .5)
  
  Z <- rexp(n,rate = 1)
  e <- log(Z) ##error vector
  
  ##simulate treatment allocation
  pr <- exp(-.3 + .2*X1 + .6*X5)/ (1 + exp(-.3 + .2*X1 + .6*X5))
  A <- rbinom(n, 1, prob = pr)
  
  
  ##simulate perturbation term
  perturbation <- rexp(n, rate = 1)
  
  ##simulate sensoring times
  C <- runif(n,0,50)
  
  log_T <- 1.75 + .5*X1 + X1^2 + .3*X2 + .2*X3 + .3*X4 + .6*X5 + c*A*as.numeric(X2 + 3*X4 > 0) + e
  T <- exp(log_T)
  
  T_and_C <- cbind(T, C)
  Y <- apply(T_and_C, 1, min)
  delta <- as.numeric(T <= C)
  
  data <- cbind(Y, delta, X1, X2, X3, X4, X5, A, perturbation)
  colnames(data) <- c("Y", "delta", "X1", "X2", "X3","X4", "X5", "A", "pert")
  data <- as.data.frame(data)
  return(data)
}
##
##
##
##############################################################################################################################################################
##Function to Simulate Scenario 2 RCT data, with 5 covariates AND A MEAN 1 PERTURBATION TERM 
##          seed: seed to set (to be able to reproduce same data set)
##             c: controls the size and direction of the effect 
##             pi: P(A = 1)
##RETURN    A data frame with (Y, X1, X2, X3, X4, X5, A, perturbation term). 
scenario2_mean1perturb_lesscens_rct<- function(n, seed, c, pi){
  set.seed(seed)
  ##Generate X1 through X3 as iid standard normal variables, and X4, X5 as iid bernoulli(.5)
  X1 <- rnorm(n)
  X2 <- rnorm(n)
  X3 <- rnorm(n)
  X4 <- rbinom(n,size = 1, prob = .5)
  X5 <- rbinom(n,size = 1, prob = .5)
  
  Z <- rexp(n,rate = 1)
  e <- log(Z) ##error vector
  
  ##simulate treatment allocation
  A <- rbinom(n, 1, prob = pi)
  
  ##simulate perturbation term
  perturbation <- rexp(n, rate = 1)
  
  ##simulate sensoring times
  C <- runif(n,0,100)
  
  log_T <- 1.75 + .5*X1 + X1^2 + .3*X2 + .2*X3 + .3*X4 + .6*X5 + c*A*as.numeric(X2 + 3*X4 > 0) + e
  T <- exp(log_T)
  
  T_and_C <- cbind(T, C)
  Y <- apply(T_and_C, 1, min)
  delta <- as.numeric(T <= C)
  
  data <- cbind(Y, delta, X1, X2, X3, X4, X5, A, perturbation)
  colnames(data) <- c("Y", "delta", "X1", "X2", "X3","X4", "X5", "A", "pert")
  data <- as.data.frame(data)
  return(data)
}
##
##
##
##############################################################################################################################################################
##Function to Simulate Scenario 2b OBSERVATIONAL data with pr(A = 1) = 0.5, with 5 covariates AND A MEAN 1 PERTURBATION TERM 
##          seed: seed to set (to be able to reproduce same data set)
##             c: controls the size and direction of the effect 
##             pi: P(A = 1)
##RETURN    A data frame with (Y, X1, X2, X3, X4, X5, A, perturbation term). 
obs_scenario2_mean1perturb_lesscens<- function(n, seed, c){
  set.seed(seed)
  ##Generate X1 through X3 as iid standard normal variables, and X4, X5 as iid bernoulli(.5)
  X1 <- rnorm(n)
  X2 <- rnorm(n)
  X3 <- rnorm(n)
  X4 <- rbinom(n,size = 1, prob = .5)
  X5 <- rbinom(n,size = 1, prob = .5)
  
  Z <- rexp(n,rate = 1)
  e <- log(Z) ##error vector
  
  ##simulate treatment allocation
  pr <- exp(-.3 + .2*X1 + .6*X5)/ (1 + exp(-.3 + .2*X1 + .6*X5))
  A <- rbinom(n, 1, prob = pr)
  
  ##simulate perturbation term
  perturbation <- rexp(n, rate = 1)
  
  ##simulate sensoring times
  C <- runif(n,0,100)
  
  log_T <- 1.75 + .5*X1 + X1^2 + .3*X2 + .2*X3 + .3*X4 + .6*X5 + c*A*as.numeric(X2 + 3*X4 > 0) + e
  T <- exp(log_T)
  
  T_and_C <- cbind(T, C)
  Y <- apply(T_and_C, 1, min)
  delta <- as.numeric(T <= C)
  
  data <- cbind(Y, delta, X1, X2, X3, X4, X5, A, perturbation)
  colnames(data) <- c("Y", "delta", "X1", "X2", "X3","X4", "X5", "A", "pert")
  data <- as.data.frame(data)
  return(data)
}
##
##
##
##############################################################################################################################################################
##Function to Simulate Scenario 2c RCT data, with 5 covariates, DEPENDENT CENSORING, AND A MEAN 1 PERTURBATION TERM 
##          e.sd: standard deviation of errors in model
##          seed: seed to set (to be able to reproduce same data set)
##             c: controls the size and direction of the effect 
##             pi: P(A = 1)
##RETURN    A data frame with (Y, X1, X2, X3, X4, X5, A, perturbation term). 
scenario2_mean1perturb_depcens_rct <- function(n, seed, c, pi){
  set.seed(seed)
  ##Generate X1 through X3 as iid standard normal variables, and X4, X5 as iid bernoulli(.5)
  X1 <- rnorm(n)
  X2 <- rnorm(n)
  X3 <- rnorm(n)
  X4 <- rbinom(n,size = 1, prob = .5)
  X5 <- rbinom(n,size = 1, prob = .5)
  
  Z <- rexp(n,rate = 1)
  e <- log(Z) ##error vector
  
  ##simulate treatment allocation
  A <- rbinom(n, 1, prob = pi)
  
  ##simulate perturbation term
  perturbation <- rexp(n, rate = 1)
  
  log_T <- 1.75 + .5*X1 + X1^2 + .3*X2 + .2*X3 + .3*X4 + .6*X5 + c*A*as.numeric(X2 + 3*X4 > 0) + e
  T <- exp(log_T)
  
  lambda  <- exp(-1*(3.5+ 0.1*X1 + 0.2*A))
  C  <- rexp(n, rate = lambda)
  T_and_C <- cbind(T,C)
  
  Y <- apply(T_and_C, 1, min)
  delta <- as.numeric(T <= C)
  
  data <- cbind(Y, delta, X1, X2, X3, X4, X5, A, perturbation)
  colnames(data) <- c("Y", "delta", "X1", "X2", "X3","X4", "X5", "A", "pert")
  data <- as.data.frame(data)
  return(data)
}
##
##
##
##############################################################################################################################################################
##Function to Simulate Scenario 3c OBSERVATIONAL data with pr(A = 1) = 0.5, with 5 covariates, DEPENDENT CENSORING, AND A MEAN 1 PERTURBATION TERM 
##          e.sd: standard deviation of errors in model
##          seed: seed to set (to be able to reproduce same data set)
##             c: controls the size and direction of the effect 
##             pi: P(A = 1)
##RETURN    A data frame with (Y, X1, X2, X3, X4, X5, A, perturbation term). 
obs_scenario2_mean1perturb_depcens <- function(n, seed, c){
  set.seed(seed)
  ##Generate X1 through X3 as iid standard normal variables, and X4, X5 as iid bernoulli(.5)
  X1 <- rnorm(n)
  X2 <- rnorm(n)
  X3 <- rnorm(n)
  X4 <- rbinom(n,size = 1, prob = .5)
  X5 <- rbinom(n,size = 1, prob = .5)
  
  Z <- rexp(n,rate = 1)
  e <- log(Z) ##error vector
  
  ##simulate treatment allocation
  pr <- exp(-.3 + .2*X1 + .6*X5)/ (1 + exp(-.3 + .2*X1 + .6*X5))
  A <- rbinom(n, 1, prob = pr)
  
  ##simulate perturbation term
  perturbation <- rexp(n, rate = 1)
  
  log_T <- 1.75 + .5*X1 + X1^2 + .3*X2 + .2*X3 + .3*X4 + .6*X5 + c*A*as.numeric(X2 + 3*X4 > 0) + e
  T <- exp(log_T)
  
  lambda  <- exp(-1*(3.5+ 0.1*X1 + 0.2*A))
  C  <- rexp(n, rate = lambda)
  T_and_C <- cbind(T,C)
  
  Y <- apply(T_and_C, 1, min)
  delta <- as.numeric(T <= C)
  
  data <- cbind(Y, delta, X1, X2, X3, X4, X5, A, perturbation)
  colnames(data) <- c("Y", "delta", "X1", "X2", "X3","X4", "X5", "A", "pert")
  data <- as.data.frame(data)
  return(data)
}
##
##
##
##############################################################################################################################################################
##Function to make a list of chunked data where the chunks are formed RANDOMLY
##ARGUMENTS: n:  total sample size
##          ln:  size of initial chunk
##          chunk: size of chunks 2,3.....
##          data:  data frame of observations
##RETURN:   list where each element in list is a matrix containing the observations in that chunk
chunk.random<- function(n,ln, chunk, data){
  size <- (n - ln) / chunk + 1
  
  ##Place first ln observations in first chunk
  chunked <- list(0)
  chunked[[1]] <- data[1:ln,]
  tracker  <- ln
  for(i in 2: size){
    ##Divide the remaining data into chunks of size chunk 
    chunked[[i]] <- data[(tracker + 1): (tracker + chunk),]
    tracker <- tracker + chunk
  }
  return(chunked)
}
##
##
##
##############################################################################################################################################################
##Function to compute RMST estimate 
##ARGUMENTS: surv_vec: vector survival function estimates for particular X, each element is survival probability at particular event time
##          times: vector of event times
##          tstar: cutoff value for restricted mean survival time
##RETURN:   RMST estimate for given X
get.rmst <- function(surv_vec, times, tstar){
  if(length(which(times ==tstar)) >0){
    index <- which(times == tstar)
    surv_vec <- c(1,surv_vec[1:(index -1)])
    time_vec <- c(0,times[which(times <=tstar)])
    diff_vec <- diff(time_vec)
    rmst <- sum(surv_vec*diff_vec)
    return(rmst)
  }
  else{ 
    index <- which(times < tstar)
    time_vec <- c(0, times[index], tstar)
    index <- max(which(times < tstar))
    surv_vec <- c(1,surv_vec[1: index])
    diff_vec <- diff(time_vec)
    rmst <- sum(surv_vec*diff_vec)
    return(rmst)
  }
}
#
#
#
###############################################################################
##Function to decide if a tau.hat is added to sum (for test statistics) or not
##ARGUMENTS: estimate: value of tau.hat
##RETURN:    1 if the estimate if it is greater than 0; otherwise 0
new.tau.decision <- function(estimate){
  if(estimate > 0){
    return(1)
  }
  else{
    return(0)
  }
}
##
##
##
#################################################################################
##Function to calculate sigma tilde as defined in Annals of Statistics Paper
##ARGUMENTS S: a vector where the difference of AIPW equations is evaluated on each X individually
##        num: the constant in the numerator of the sequence delta_j
##RETURN: maximum of d_j (which is a sequence that goes to 0 as j goes to infinity) and variance estmate 
sig.tilde <- function(S, num){
  total <- length(S)
  est <- mean(S^2) - (mean(S))^2
  d_j <- num/sqrt(total)
  if(est == 0){
    return(d_j)
  }
  else{
    return(est)
  }
}
##
##
##
#################################################################################
##Function to extract the index of the KM vector of survival times that corresponds to the time, Ystar, of interest. Here, the time of interest may
##not exist in km_times, but since we know the survival function is a step function, we choose the index that corresponds to the time that is closest to ystar
##but also smaller than ystar
##ARGUMENTS ystar: the time of interest
##          km_times: vector of survival times (both event and censoring times)
##RETURN:   index of KM vector of survival times that corresponds to Ystar
index.ystar <- function(ystar, km_times){
  if(ystar %in% km_times){
    return(which(km_times == ystar))
  }
  else if(length(which(km_times < ystar)) >0){
    index <- max(which(km_times < ystar))
    return(index)
  }
  else{
    return(-999) ##a flag
  }
}
##
##
##
#################################################################################
##Function to extract the index of the KM vector of survival times that corresponds to the time, Y, of interest.
##ARGUMENTS y: the time of interest
##          km_times: vector of survival times (both event and censoring times)
##RETURN:   index of KM vector of survival times that corresponds to y
index.y <- function(y, km_times){
  return(which(km_times == y))
}
##
##
##
#####################################################################################################################################################################################
##Function to compute E(min(T, t^*) |T >=censtime, X , A = A). This is to be used inside a loop that goes over patients, so the value of X will already have been set to X = X_k (covariate values of patient k)
##ARGUMENTS:
##censtime :   censoring time 
##      A  :   trt
##    hx0_k: #survival probability for patient k at each unique event time <= t^* (among control group), in ascending order of event time
##    hx1_k: #survival probability for patient k at each unique event time <= t^* (among trt roup), in ascending order of event time
##    etimes0: vector of sorted, observed event times less than t*, among the control group
##    etimes1: vector of sorted, observed event times less than t*, among the treatment group
##    tstar: cutoff time for RMST
##RETURN: E(min(T, t^*) |T >=censtime, X , A = A)
mean.at.censtime<- function(censtime, A, hx0_k = NULL, hx1_k= NULL, etimes0 = NULL, etimes1 = NULL, tstar){
  
  if(A ==0){ ##If patient received control
    z <- c(etimes0[which(etimes0 > censtime)])
    z <- -1*z
    index <- which(etimes0 <= censtime) ##for determining the value of H_at_censtime, which should equal value of hx0_k for the first time point less than or equal to censtime
    if(length(index) != 0){ ##set H_at_censtime equal to hx0_k evaluated at the largest etimes0 still <= to censtime
      index <- max(which(etimes0 <= censtime))
      H_at_censtime <- hx0_k[index + 1] ##need to add 1 to index because hx0_k starts at zero, unlike etimes0
    }else{
      H_at_censtime <- 1
    }
    first_e_biggerthan_cens <- which(etimes0 > censtime)
    if(length(first_e_biggerthan_cens) != 0){
      first_e_biggerthan_cens <- min(which(etimes0 > censtime))
      new_H <- c(H_at_censtime, hx0_k[(first_e_biggerthan_cens+1): length(hx0_k)]) ##have to add 1 to index because hx0_k starts at 0,unlike etimes0
      new_H_diff <- diff(new_H) ##lag one differences of new_H
      mean0_cens <- sum(z*new_H_diff)
      mean0_cens <- mean0_cens + tstar*hx0_k[length(hx0_k)]
      if(mean0_cens == 0){
        return(0)
      }else{
        mean0_cens <- mean0_cens /H_at_censtime
        return(mean0_cens) 
      }
    }else{ ## Patient's censoring time is larger than all unique observed event times...
      mean0_cens <- tstar*hx0_k[length(hx0_k)]
      if(mean0_cens == 0){
        return(0)
      }else{
        mean0_cens <- mean0_cens /H_at_censtime
        return(mean0_cens) 
      }
    }
  }else if(A == 1){## Patient received trt
    z <- c(etimes1[which(etimes1 > censtime)])
    z <- -1*z
    index <- which(etimes1 <= censtime) ##for determining the value of H_at_censtime, which should equal value of hx1_k for the first time point less than or equal to censtime
    if(length(index) != 0){ ##set H_at_censtime equal to hx1_k evaluated at the largest etimes1 still <= to censtime
      index <- max(which(etimes1 <= censtime))
      H_at_censtime <- hx1_k[index + 1] ##need to add 1 to index because hx1_k starts at zero, unlike etimes1
    }else{
      H_at_censtime <- 1
    }
    first_e_biggerthan_cens <- which(etimes1 > censtime)
    if(length(first_e_biggerthan_cens) != 0){
      first_e_biggerthan_cens <- min(which(etimes1 > censtime))
      new_H <- c(H_at_censtime, hx1_k[(first_e_biggerthan_cens+1): length(hx1_k)]) ##have to add 1 to index because hx1_k starts at 0,unlike etimes1
      new_H_diff <- diff(new_H) ##lag one differences of new_H
      mean1_cens <- sum(z*new_H_diff)
      mean1_cens <- mean1_cens + tstar*hx1_k[length(hx1_k)]
      if(mean1_cens == 0){
        return(0)
      }else{
        mean1_cens <- mean1_cens /H_at_censtime
        return(mean1_cens)
      }
    }else{ ## Patient's censoring time is larger than all unique observed event times...
      mean1_cens <- tstar*hx1_k[length(hx1_k)]
      if(mean1_cens == 0){
        return(0)
      }else{
        mean1_cens <- mean1_cens /H_at_censtime
        return(mean1_cens) 
      }
    }
  }
}
##
##
##
#######################################################################################################################
##Vectorize "mean.at.censtime" function over censtimes
vec.mean.at.censtime<- Vectorize(mean.at.censtime, vectorize.args = "censtime")
##
##
##
#######################################################################################################################
##Function to get censoring augmentation term 
####ARGUMENTS 
## row_from_data_with_extracol: row from data frame "new_current", which is the same as "current" except the first column is  c(1,2,3.....dim(current)[1])
## etimes0: vector of sorted, observed event times less than t*, among the control group
## etimes1: vector of sorted, observed event times less than t*, among the treatment group
## tstar: cutoff time for RMST
## expbeta: exp(B^TX) for all patients in current. Formed by rbinding exp(B_control^TX_control) to exp(B_trt^T X_trt)
## H_X_0: survival forest object, under control
## H_X_1: survival forest object, under trt
## H_X_0_mat: estimated survival function UNDER A = 0, each row is a patient and each column is an event time. Estimates are for all control patients (in order they appear in control matrix) and then for all trt patients (in order they appear in trt matrix)
## H_X_1_mat: estimated survival function UNDER A = 1, each row is a patient and each column is an event time. Estimates are for all control patients (in order they appear in control matrix) and then for all trt patients (in order they appear in trt matrix)
## Lambda_C_0_trt: Cumulative BASELINE hazard at unique, observed censoring times IN TRT GROUP, if you stratify on treatment, otherwise for all observed censoring times across groups (in acending order of censoring times), added Lambda_C_0(0|A = 1), which = 0 as the first element of the vector
## Lambda_C_0_control: ##Cumulative BASELINE hazard at unique, observed censoring times IN CONTROL GROUP, if you stratify on treatment, otherwise for all observed censoring times across groups (in acending order of censoring times), added Lambda_C_0(0|A = 0), which = 0 as the first element of the vector
## Lambda_C_givenX_Ystari: Lambda(Y^t*_i|X, A ). Estimates are for all control patients (in order they appear in control matrix) and then for all trt patients (in order they appear in trt matrix)
## ctimes: vector of unique censoring times
## K_C_givenX_Ystari: P(C >=Y(t*)_i| X_i, A_i). Estimates are for all control patients (in order they appear in control matrix) and then for all trt patients (in order they appear in trt matrix)
##RETURN:   censoring augmentation term for patient that corresponds to row_from_data_with_extracol
get.cens.aug.term <- function(row_from_data_with_extracol, etimes0 = NULL, etimes1 = NULL, tstar, expbeta, H_X_0, H_X_1, H_X_0mat, H_X_1mat, Lambda_C_0_trt, Lambda_C_0_control, Lambda_C_givenX_Ystari, ctimes, K_C_givenX_Ystari){
  k <- as.numeric(row_from_data_with_extracol[1])
  delta_star <- as.numeric(row_from_data_with_extracol[3])
  A <- as.numeric(row_from_data_with_extracol[12])
  Ystar <- as.numeric(row_from_data_with_extracol[2])
  if(A == 0){ ##if patient k received treatment 0
    indices_for_H0 <- sapply(etimes0, index.ystar, km_times = H_X_0$time.interest)
    hx0_k <- H_X_0mat[k,indices_for_H0] ##survival probability at each unique event time less than t^* (among control group), in ascending order of event time
    hx0_k <- c(1,hx0_k) ##adding P(T >=0 | X_k, A = 0) to front of vector 
    ##Compute piece 1 of censoring augmentation term for patient k:
    if(delta_star == 0){ ##If delta^{t*} = 0 for patient k
      ##Compute E(min(T,t^*)| T>= Yi, X = X_k, A = 0)
      mean0_yi <- mean.at.censtime(censtime = Ystar, A= 0, hx0_k = hx0_k, etimes0 = etimes0, tstar = tstar)
      if(mean0_yi == 0){
        piece1_caug <- 0
      }else{
        piece1_caug <- mean0_yi/K_C_givenX_Ystari[k]
      }
    }else{
      piece1_caug <- 0
    }
    ##Compute piece 2 of censoring augmentation term for patient k
    ##Create a vector that contains all unique observed censoring times that occur before Y_k^{t^*} and also Ystar
    ctimes_for_mean_vec <- c(ctimes[which(ctimes < Ystar)], Ystar)
    ##Create a vector that contains E(min(T,t^*)|T>= c1, X_k, A = 0),..... where c1, ... are the unique observed censoring times before Y_k^{t^*} and Y_k^{t^*}
    mean0_vec <- vec.mean.at.censtime(ctimes_for_mean_vec, A = 0, hx0_k = hx0_k, etimes0 = etimes0, tstar = tstar)
    ##find the index of the first observed censoring time strictly less than Y_k^{t^*}
    omegas <- which(ctimes < Ystar)
    Lambda_C_givenX_ctimes <- Lambda_C_0_control*expbeta[k]
    K_C_givenX_ctimes <- exp(-Lambda_C_givenX_ctimes)
    if(length(omegas) == 0){ ##If there arent any observed censoring times less than Y_k^{t^*}
      if(Ystar %in% ctimes){
        piece2_caug <- mean0_vec[length(mean0_vec)]*(Lambda_C_givenX_Ystari[k] - Lambda_C_givenX_ctimes[1])/K_C_givenX_Ystari[k] 
      }else{
        piece2_caug <- 0
      }
    }else{
      omegas <- max(omegas)
      patient_Lambda_C <- c(Lambda_C_givenX_ctimes[1:(omegas + 1)],Lambda_C_givenX_Ystari[k]) ##have to add 1 to index because Lambda_C starts at time 0 unlike ctimes
      patient_Lambda_diff <- diff(patient_Lambda_C) ##lag one differences of patient_Lambda_C
      piece2_caug <- sum(mean0_vec*patient_Lambda_diff/(c(K_C_givenX_ctimes[2:(omegas+1)], K_C_givenX_Ystari[k])))
    }
    cens_aug_term <- piece1_caug - piece2_caug
  }else if (A == 1){ ##if patient k received treatment 1
    indices_for_H1 <- sapply(etimes1, index.ystar, km_times = H_X_1$time.interest)
    hx1_k <- H_X_1mat[k,indices_for_H1] ##survival probability at each unique event time less than t^* (among trt group), in ascending order of event time
    hx1_k <- c(1,hx1_k) ##adding P(T >=0 | X_k, A = 1) to front of vector 
    ##Compute piece 1 of censoring augmentation term for patient k:
    if(delta_star == 0){ ##If delta^{t*} = 0 for patient k
      ##Compute E(min(T,t^*)| T>= Yi, X = X_k, A = 1)
      mean1_yi <- mean.at.censtime(censtime = Ystar, A= 1, hx1_k = hx1_k, etimes1 = etimes1, tstar = tstar)
      if(mean1_yi == 0){
        piece1_caug <- 0
      }else{
        piece1_caug <- mean1_yi/K_C_givenX_Ystari[k]
      }
    }else{
      piece1_caug <- 0
    }
    ##Compute piece 2 of censoring augmentation term for patient k
    ##Create a vector that contains all unique observed censoring times that occur before Y_k^{t^*} and also Ystar
    ctimes_for_mean_vec <- c(ctimes[which(ctimes < Ystar)], Ystar)
    ##Create a vector that contains E(min(T,t^*)|T>= c1, X_k, A = 1),..... where c1, ... are the unique observed censoring times before Y_k^{t^*} and Y_k{^t^*}
    mean1_vec <- vec.mean.at.censtime(ctimes_for_mean_vec, A = 1, hx1_k = hx1_k, etimes1 = etimes1, tstar = tstar)
    ##find the index of the first observed censoring time strictly less than Y_k
    omegas <- which(ctimes < Ystar)
    Lambda_C_givenX_ctimes <- Lambda_C_0_trt*expbeta[k]
    K_C_givenX_ctimes <- exp(-Lambda_C_givenX_ctimes)
    if(length(omegas) == 0){ ##If there arent any observed censoring times less than Y_k^{t^*}
      if(Ystar %in% ctimes){
        piece2_caug <- mean1_vec[length(mean1_vec)]*(Lambda_C_givenX_Ystari[k] - Lambda_C_givenX_ctimes[1])/K_C_givenX_Ystari[k]
      }else{
        piece2_caug <- 0
      }
      
    }else{
      omegas <- max(omegas)
      patient_Lambda_C <- c(Lambda_C_givenX_ctimes[1:(omegas + 1)],Lambda_C_givenX_Ystari[k]) ##have to add 1 to index because Lambda_C starts at time 0 unlike ctimes
      patient_Lambda_diff <- diff(patient_Lambda_C) ##lag one differences of patient_Lambda_C
      piece2_caug <- sum(mean1_vec*patient_Lambda_diff/(c(K_C_givenX_ctimes[2:(omegas+1)], K_C_givenX_Ystari[k])))
    }
    cens_aug_term <- piece1_caug - piece2_caug
  }
  return(cens_aug_term)
}
##
##
##
#######################################################################################################################
#######################################################################################################################
##Function to get censoring augmentation term for SCHEME 2 (HIGHER DIMENSIONAL)
####ARGUMENTS 
## row_from_data_with_extracol: row from data frame "new_current", which is the same as "current" except the first column is  c(1,2,3.....dim(current)[1])
## etimes0: vector of sorted, observed event times less than t*, among the control group
## etimes1: vector of sorted, observed event times less than t*, among the treatment group
## tstar: cutoff time for RMST
## expbeta: exp(B^TX) for all patients in current. Formed by rbinding exp(B_control^TX_control) to exp(B_trt^T X_trt)
## H_X_0: survival forest object, under control
## H_X_1: survival forest object, under trt
## H_X_0_mat: estimated survival function UNDER A = 0, each row is a patient and each column is an event time. Estimates are for all control patients (in order they appear in control matrix) and then for all trt patients (in order they appear in trt matrix)
## H_X_1_mat: estimated survival function UNDER A = 1, each row is a patient and each column is an event time. Estimates are for all control patients (in order they appear in control matrix) and then for all trt patients (in order they appear in trt matrix)
## Lambda_C_0_trt: Cumulative BASELINE hazard at unique, observed censoring times IN TRT GROUP, if you stratify on treatment, otherwise for all observed censoring times across groups (in acending order of censoring times), added Lambda_C_0(0|A = 1), which = 0 as the first element of the vector
## Lambda_C_0_control: ##Cumulative BASELINE hazard at unique, observed censoring times IN CONTROL GROUP, if you stratify on treatment, otherwise for all observed censoring times across groups (in acending order of censoring times), added Lambda_C_0(0|A = 0), which = 0 as the first element of the vector
## Lambda_C_givenX_Ystari: Lambda(Y^t*_i|X, A ). Estimates are for all control patients (in order they appear in control matrix) and then for all trt patients (in order they appear in trt matrix)
## ctimes: vector of unique censoring times
## K_C_givenX_Ystari: P(C >=Y(t*)_i| X_i, A_i). Estimates are for all control patients (in order they appear in control matrix) and then for all trt patients (in order they appear in trt matrix)
##RETURN:   censoring augmentation term for patient that corresponds to row_from_data_with_extracol
highdim.get.cens.aug.term <- function(row_from_data_with_extracol, etimes0 = NULL, etimes1 = NULL, tstar, expbeta, H_X_0, H_X_1, H_X_0mat, H_X_1mat, Lambda_C_0_trt, Lambda_C_0_control, Lambda_C_givenX_Ystari, ctimes, K_C_givenX_Ystari){
  k <- as.numeric(row_from_data_with_extracol[1])
  delta_star <- as.numeric(row_from_data_with_extracol[3])
  A <- as.numeric(row_from_data_with_extracol[32])
  Ystar <- as.numeric(row_from_data_with_extracol[2])
  if(A == 0){ ##if patient k received treatment 0
    indices_for_H0 <- sapply(etimes0, index.ystar, km_times = H_X_0$time.interest)
    hx0_k <- H_X_0mat[k,indices_for_H0] ##survival probability at each unique event time less than t^* (among control group), in ascending order of event time
    hx0_k <- c(1,hx0_k) ##adding P(T >=0 | X_k, A = 0) to front of vector 
    ##Compute piece 1 of censoring augmentation term for patient k:
    if(delta_star == 0){ ##If delta^{t*} = 0 for patient k
      ##Compute E(min(T,t^*)| T>= Yi, X = X_k, A = 0)
      mean0_yi <- mean.at.censtime(censtime = Ystar, A= 0, hx0_k = hx0_k, etimes0 = etimes0, tstar = tstar)
      if(mean0_yi == 0){
        piece1_caug <- 0
      }else{
        piece1_caug <- mean0_yi/K_C_givenX_Ystari[k]
      }
    }else{
      piece1_caug <- 0
    }
    ##Compute piece 2 of censoring augmentation term for patient k
    ##Create a vector that contains all unique observed censoring times that occur before Y_k^{t^*} and also Ystar
    ctimes_for_mean_vec <- c(ctimes[which(ctimes < Ystar)], Ystar)
    ##Create a vector that contains E(min(T,t^*)|T>= c1, X_k, A = 0),..... where c1, ... are the unique observed censoring times before Y_k^{t^*} and Y_k^{t^*}
    mean0_vec <- vec.mean.at.censtime(ctimes_for_mean_vec, A = 0, hx0_k = hx0_k, etimes0 = etimes0, tstar = tstar)
    ##find the index of the first observed censoring time strictly less than Y_k^{t^*}
    omegas <- which(ctimes < Ystar)
    Lambda_C_givenX_ctimes <- Lambda_C_0_control*expbeta[k]
    K_C_givenX_ctimes <- exp(-Lambda_C_givenX_ctimes)
    if(length(omegas) == 0){ ##If there arent any observed censoring times less than Y_k^{t^*}
      if(Ystar %in% ctimes){
        piece2_caug <- mean0_vec[length(mean0_vec)]*(Lambda_C_givenX_Ystari[k] - Lambda_C_givenX_ctimes[1])/K_C_givenX_Ystari[k] 
      }else{
        piece2_caug <- 0
      }
    }else{
      omegas <- max(omegas)
      patient_Lambda_C <- c(Lambda_C_givenX_ctimes[1:(omegas + 1)],Lambda_C_givenX_Ystari[k]) ##have to add 1 to index because Lambda_C starts at time 0 unlike ctimes
      patient_Lambda_diff <- diff(patient_Lambda_C) ##lag one differences of patient_Lambda_C
      piece2_caug <- sum(mean0_vec*patient_Lambda_diff/(c(K_C_givenX_ctimes[2:(omegas+1)], K_C_givenX_Ystari[k])))
    }
    cens_aug_term <- piece1_caug - piece2_caug
  }else if (A == 1){ ##if patient k received treatment 1
    indices_for_H1 <- sapply(etimes1, index.ystar, km_times = H_X_1$time.interest)
    hx1_k <- H_X_1mat[k,indices_for_H1] ##survival probability at each unique event time less than t^* (among trt group), in ascending order of event time
    hx1_k <- c(1,hx1_k) ##adding P(T >=0 | X_k, A = 1) to front of vector 
    ##Compute piece 1 of censoring augmentation term for patient k:
    if(delta_star == 0){ ##If delta^{t*} = 0 for patient k
      ##Compute E(min(T,t^*)| T>= Yi, X = X_k, A = 1)
      mean1_yi <- mean.at.censtime(censtime = Ystar, A= 1, hx1_k = hx1_k, etimes1 = etimes1, tstar = tstar)
      if(mean1_yi == 0){
        piece1_caug <- 0
      }else{
        piece1_caug <- mean1_yi/K_C_givenX_Ystari[k]
      }
    }else{
      piece1_caug <- 0
    }
    ##Compute piece 2 of censoring augmentation term for patient k
    ##Create a vector that contains all unique observed censoring times that occur before Y_k^{t^*} and also Ystar
    ctimes_for_mean_vec <- c(ctimes[which(ctimes < Ystar)], Ystar)
    ##Create a vector that contains E(min(T,t^*)|T>= c1, X_k, A = 1),..... where c1, ... are the unique observed censoring times before Y_k^{t^*} and Y_k{^t^*}
    mean1_vec <- vec.mean.at.censtime(ctimes_for_mean_vec, A = 1, hx1_k = hx1_k, etimes1 = etimes1, tstar = tstar)
    ##find the index of the first observed censoring time strictly less than Y_k
    omegas <- which(ctimes < Ystar)
    Lambda_C_givenX_ctimes <- Lambda_C_0_trt*expbeta[k]
    K_C_givenX_ctimes <- exp(-Lambda_C_givenX_ctimes)
    if(length(omegas) == 0){ ##If there arent any observed censoring times less than Y_k^{t^*}
      if(Ystar %in% ctimes){
        piece2_caug <- mean1_vec[length(mean1_vec)]*(Lambda_C_givenX_Ystari[k] - Lambda_C_givenX_ctimes[1])/K_C_givenX_Ystari[k]
      }else{
        piece2_caug <- 0
      }
      
    }else{
      omegas <- max(omegas)
      patient_Lambda_C <- c(Lambda_C_givenX_ctimes[1:(omegas + 1)],Lambda_C_givenX_Ystari[k]) ##have to add 1 to index because Lambda_C starts at time 0 unlike ctimes
      patient_Lambda_diff <- diff(patient_Lambda_C) ##lag one differences of patient_Lambda_C
      piece2_caug <- sum(mean1_vec*patient_Lambda_diff/(c(K_C_givenX_ctimes[2:(omegas+1)], K_C_givenX_Ystari[k])))
    }
    cens_aug_term <- piece1_caug - piece2_caug
  }
  return(cens_aug_term)
}
##
##
##
