# Supplementary material for: A general framework for subgroup detection via one-step value difference estimation
Source: Biometrics. Author manuscript; Available in PMC 2023 Dec 4. (PMC10694635; doi:10.1111/biom.13711)
Supplement: code [file NIHMS1945184-supplement-code.zip › Rcode/Censored_outcome/obs_model_2a/obs_survival_AIPW_5050_scenario2a.R]

rm(list = ls())
c_vec <- c(1.25, 0.75, 0.5, 0, -0.5, -1)

for(c in c_vec){
  rm(list=(ls()[ls()!="c" & ls()!= "c_vec"]))
  library(foreach)
  library(doParallel)
  library(doRNG)
  library(survival)
  source("./time_to_event_functions.R")
  
  #Create all simulation data sets outside of the dopar loop
  n.sim <- 500
  samp.size  <- 600  ##sample size of each data set, for each simulation
  e.sd <- .5               ##error standard deviation
  ln <- .5*samp.size                ##initial chunk size
  chunk <- 10      ##size of subsequent chunks
  #c <- 1.25
  delta_j_num <- 1
  pi <- .5 ##P(A = 1)
  tstar <- 30 ## "L" from the paper
  datasets <- list()
  for (i in 1: n.sim){
    print(i)
    ##Simulate data under the null:
    datasets[[i]] <- obs_scenario2_mean1perturb(samp.size, i, c)
  }
  #
  #
  #
  no_cores <- 16##detectCores() - 1
  cl <- makeCluster(no_cores)
  registerDoParallel(cl)
  set.seed(123)
  result <- foreach(i = 1:n.sim, .combine = rbind, .packages = c('randomForestSRC', 'survival')) %dorng%
  { 
    mydata <- datasets[[i]]
    
    ##generate Ystar :
    Ystar <- apply(mydata, 1, function(row)min(row[1], tstar))
    ##generate delta_star:
    delta_star <- apply(mydata, 1, function(row)(row[2] + (1-row[2])*as.numeric(row[1] >= tstar)))
    ##generate censoring* indicator (opposite of delta_star):
    cens <- 1 - mydata$delta
    
    mydata <- cbind(Ystar,delta_star, cens, mydata$Y, mydata$delta, mydata$X1, mydata$X2, mydata$X3, mydata$X4, mydata$X5, mydata$A, mydata$pert)
    mydata <- as.data.frame(mydata)
    colnames(mydata) <- c("Ystar", "delta_star", "cens", "Y", "delta", "X1", "X2", "X3", "X4", "X5", "A", "pert")
    ##chunk the data:
    chunked <- chunk.random(samp.size,ln, chunk,mydata)
    
    size <- (samp.size -ln)/chunk 
    sample.vars<- rep(0,size)
    test.stats <- rep(0,size)
    
    growing <- chunked[[1]]
    
    for(j in 1: size){
      print(j)
      control <- growing[which(growing$A == 0),]
      trt <- growing[which(growing$A == 1),]
      current<- rbind(control, trt)
      
      ##Compute Cox PH survival distribution for censoring
      cox_cens_fit <- coxph(Surv(current$Y, current$cens) ~ X1 + X2 + X3 + X4 + X5 +A, data=current)
      cox_cens <- survfit(cox_cens_fit)
      
      Lambda_C <- basehaz(cox_cens_fit, centered = FALSE)[,1] ##cumulative baseline hazard at every event and censoring time observed
      ystar_indices <- sapply(current$Ystar, index.ystar, km_times = cox_cens$time)
      
      xmat <- as.matrix(current[,6:11])
      expbeta <- exp(xmat%*%cox_cens_fit$coefficients)
      
      make_oneorzero <- which(ystar_indices == -999)
      regular <- which(ystar_indices!= -999)
      K_C_givenX_Ystari <- rep(NA, dim(current)[1])
      Lambda_C_givenX_Ystari <- rep(NA, dim(current)[1]) ##index i contains censoring cumulative hazard evaluated at time Y_i^{t^*}
      
      if(length(make_oneorzero) > 0){
        Lambda_C_givenX_Ystari[make_oneorzero] <- 0
        Lambda_C_givenX_Ystari[regular] <- Lambda_C[ystar_indices[regular]]*expbeta[regular]    
      }else{
        Lambda_C_givenX_Ystari  <- Lambda_C[ystar_indices]*expbeta
      }
      K_C_givenX_Ystari <- exp(-Lambda_C_givenX_Ystari)
      
      ##Create vector of unique censoring times, in order
      ctimes <- sort(current$Y[which(current$cens == 1)])
      
      Lambda_C <- basehaz(cox_cens_fit, centered = FALSE)
      Lambda_C <-  Lambda_C[which(Lambda_C[,2]%in% ctimes),1] ##only extract Lambda_0(t) for unique censoring event times
      Lambda_C <- c(0, Lambda_C) ##baseline cumulative hazard Lambda_0(t) evaluated at c(0, each unique observed censoring time)
      
      ##First I need to fit survival forests for time to event, stratified by treatment
      H_X_1 <- rfsrc(Surv(Y, delta)~ X1+X2+X3+X4+X5, data = trt)
      H_X_0 <- rfsrc(Surv(Y, delta)~ X1+X2+X3+X4+X5, data = control)
      
      s1_oob <- H_X_1$survival.oob ##out of bag estimated survival function for each patient in trt group
      s1_control <- predict(H_X_1, newdata = control[,c(6,7,8,9,10)])$survival ##estimated survival function for each patient in control group
      
      s0_oob  <- H_X_0$survival.oob ##out of bag estimated survival function for each patient in control group
      s0_trt <- predict(H_X_0, newdata = trt[,c(6,7,8,9,10)])$survival ##estimated survival function for each patient in trt group
      
      H_X_1mat <- rbind(s1_control,s1_oob) ##estimated survival function UNDER A = 1, each row is a patient and each column is an event time
      ##estimated survival function for all control patients (in order they appear in control matrix) and then estimated survival function for all trt patients (in order they appear in trt matrix)
      
      H_X_0mat <- rbind(s0_oob, s0_trt)   ##estimated survival function UNDER A = 0, each row is a patient and each column is an event time
      ##estimated survival function for all control patients (in order they appear in control matrix) and then estimated survival function for all trt patients (in order they appear in trt matrix)
      
      ##get appropriate out of bag predictions to estimate tau and C_0
      ##oob control pred (control pred using control data)
      control_times <- H_X_0$time.interest
      trt_times <- H_X_1$time.interest
      
      rmst_trt <- apply(H_X_1mat, 1, get.rmst, times = trt_times, tstar = tstar)
      
      rmst_control <- apply(H_X_0mat, 1, get.rmst, times = control_times, tstar = tstar)
      
      tau_predict <-  rmst_trt - rmst_control
      
      control_predict <- rmst_control
      
      ##build current estimator to get variance estimate:
      tau_pos_ind <- sapply(tau_predict, new.tau.decision) ##indicator estimated trt effect > 0
      a_opt_ind <- as.numeric(current$A == tau_pos_ind) ##indicator that actual trtmnt = estimated optimal assignment
      a_0_ind <- as.numeric(current$A == 0) ##indicator that actual trtmnt = 0
      
      #MUST MODEL PI_X AND NOW PI_X NEEDS TO GO IN DENOMINATOR HERE AND FOR STEPAHEAD PART
      prop_fit <- glm(formula = A ~ X1 + X2 + X3 + X4 + X5, family = "binomial", data = current)
      pi_x_fitted <- prop_fit$fitted.values
      pi_xa <- current$A*pi_x_fitted + (1-current$A)*(1-pi_x_fitted)
      
      etimes1 <- sort(current$Y[which(current$delta == 1 & current$A == 1)]) ##observed event times, in order, among the treatment group
      etimes1 <- etimes1[etimes1 < tstar] ##only want event times less than t*
      etimes0 <- sort(current$Y[which(current$delta == 1 & current$A == 0)])  ##observed event times, in order, among the control group
      etimes0 <- etimes0[etimes0 < tstar] ##only want event times less than t*
      
      
      S_n <- current$delta_star*a_opt_ind*current$Ystar/(K_C_givenX_Ystari*pi_xa) - (a_opt_ind/(pi_xa) - 1)*(current$pert*control_predict + tau_predict*tau_pos_ind) - (current$delta_star*a_0_ind*current$Ystar/(K_C_givenX_Ystari*(1-pi_x_fitted)) - (a_0_ind/(1-pi_x_fitted) - 1)*control_predict)
      
      ##Get sig_tilde estimate
      sample.vars[j] <- sig.tilde(S_n, delta_j_num)/chunk
      
      ##Apply estimator to step-ahead data:
      chunked_ahead <- chunked[[j+1]]
      control_ahead <- chunked_ahead[which(chunked_ahead$A == 0),]
      trt_ahead <- chunked_ahead[which(chunked_ahead$A == 1),]
      stepahead <- rbind(control_ahead, trt_ahead)
      
      H_X_0mat_ahead <- predict(H_X_0, newdata = stepahead[,c(6,7,8,9,10)])$survival #estimated survival function, UNDER A = 0, for each patient in stepahead
      control_predict_ahead <- apply(H_X_0mat_ahead, 1, get.rmst, times = control_times, tstar = tstar) 
      
      H_X_1mat_ahead<- predict(H_X_1, newdata = stepahead[,c(6,7,8,9,10)])$survival #estimated survival function, UNDER A = 1, for each patient in stepahead
      tau_predict_ahead <- apply(H_X_1mat_ahead, 1, get.rmst, times = trt_times, tstar = tstar) - control_predict_ahead 
      
      tau_pos_ind_ahead <- sapply(tau_predict_ahead, new.tau.decision) ##indicator estimated trt effect > 0
      a_opt_ind_ahead <- as.numeric(stepahead$A == tau_pos_ind_ahead) ##indicator that actual trtmnt = estimated optimal assignment
      a_0_ind_ahead <- as.numeric(stepahead$A == 0) ##indicator that actual trtmnt = 0
      
      ##PREDICT PI_X for stepahead observations
      pi_x_pred <- predict(prop_fit, newdata = stepahead, type = "response")
      pi_xa_ahead <- stepahead$A*pi_x_pred + (1-stepahead$A)*(1-pi_x_pred)
      
      xmat_ahead <- as.matrix(stepahead[,6:11])
      expbeta_ahead <- exp(xmat_ahead%*%cox_cens_fit$coefficients)
      
      ##censoring survival estimates for stepahead:
      Lambda_C <- basehaz(cox_cens_fit, centered = FALSE)[,1] ##cumulative baseline hazard at every event and censoring time observed
      
      ystar_indices_ahead <- sapply(stepahead$Ystar, index.ystar, km_times = cox_cens$time)
      make_oneorzero <- which(ystar_indices_ahead == -999)
      regular <- which(ystar_indices_ahead != -999)
      K_C_givenX_ahead_Ystari <- rep(NA, dim(stepahead)[1])
      Lambda_C_givenX_ahead_Ystari <- rep(NA, dim(stepahead)[1])
      
      if(length(make_oneorzero) > 0){
        Lambda_C_givenX_ahead_Ystari[make_oneorzero] <- 0
        Lambda_C_givenX_ahead_Ystari[regular] <- Lambda_C[ystar_indices_ahead[regular]]*expbeta_ahead[regular]
      }else{
        Lambda_C_givenX_ahead_Ystari <- Lambda_C[ystar_indices_ahead]*expbeta_ahead
      }
      K_C_givenX_ahead_Ystari <- exp(-Lambda_C_givenX_ahead_Ystari)
      
      ##Return Lambda_C back to the way it was...(with 0 in first index)
      Lambda_C <- basehaz(cox_cens_fit, centered = FALSE)
      Lambda_C <-  Lambda_C[which(Lambda_C[,2]%in% ctimes),1] ##only extract Lambda_0(t) for unique censoring event times
      Lambda_C <- c(0, Lambda_C) ##baseline cumulative hazard Lambda_0(t) evaluated at c(0, each unique observed censoring time)
      
      S_ahead <- stepahead$delta_star*a_opt_ind_ahead*stepahead$Ystar/(K_C_givenX_ahead_Ystari*pi_xa_ahead) - (a_opt_ind_ahead/(pi_xa_ahead) - 1)*(stepahead$pert*control_predict_ahead + tau_predict_ahead*tau_pos_ind_ahead) - (stepahead$delta_star*a_0_ind_ahead*stepahead$Ystar/(K_C_givenX_ahead_Ystari*(1-pi_x_pred)) - (a_0_ind_ahead/(1-pi_x_pred) - 1)*control_predict_ahead)
      test.stats[j] <- mean(S_ahead)
      
      ##Update the chunks:
      growing <- rbind(growing,chunked[[j+1]])
      rm(S_n)
      rm(S_ahead)
      rm(tau_predict)
      rm(control_predict)
      rm(tau_predict_ahead)
      rm(control_predict_ahead)
      rm(pi_xa_ahead)
    }   
    
    ##Build and store the final one-step estimator:
    inv.sd <- 1/sqrt(sample.vars)
    (1/sqrt(size))*sum(inv.sd*test.stats) ##The final test statistic
    
  }
  stopCluster(cl)
  #result <- result[,1]
  write.table(result, file = "filename.csv", sep = ",")
}
