# Supplementary material for: A general framework for subgroup detection via one-step value difference estimation
Source: Biometrics. Author manuscript; Available in PMC 2023 Dec 4. (PMC10694635; doi:10.1111/biom.13711)
Supplement: code [file NIHMS1945184-supplement-code.zip › Rcode/Uncensored_outcome/obs_model_1/model1_obs_pi5_ipw_sapmatch_functions.R]

############################################################################################################
##Function to Simulate Scenario 2 data WITH PROPENSITY SCORE MODEL acheiving roughly pi(x)= .5, with 5 covariates
##          e.sd: standard deviation of errors in model
##          seed: seed to set (to be able to reproduce same data set)
##             c: controls the size and direction of the effect 
##RETURN    A data frame with (Y, X1, X2, X3, X4, X5, A). 
scenario2_pi_x5<- function(n, e.sd, seed, c){
  set.seed(seed)
  ##Generate X1 through X3 as iid standard normal variables, and X4, X5 as iid bernoulli(.5)
  X1 <- rnorm(n)
  X2 <- rnorm(n)
  X3 <- rnorm(n)
  
  X4 <- rbinom(n,size = 1, prob = .5)
  X5 <- rbinom(n,size = 1, prob = .5)
  
  pr <- exp(-.3 + .2*X1 + .6*X5)/ (1 + exp(-.3 + .2*X1 + .6*X5))
  A <- rbinom(n, 1, prob = pr)
  
  mean <- 3.18 + .2*X1 + X2 + .5*X3 + c*A*(as.numeric(-.5*X2^2 + X4 > 0))
  e <- rnorm(n, mean = 0, e.sd) ##error vector
  
  y <- mean + e
  
  data <- cbind(y, X1, X2, X3, X4, X5, A)
  colnames(data) <- c("Y", "X1","X2", "X3", "X4", "X5", "A")
  data <- as.data.frame(data)
  
  return(data)
}
#
#
#
############################################################################
##Function to make a list of chunked data that maintains the estimated trt/control proportions within each chunk
##ARGUMENTS: ln_c:  number of control observations in initial chunk
##          ln_t:  number of trt observations in intial chunk
##          num_c : number of control observations in all subsequent chunks (chunks 2, 3, ...)
##          num_t:  number of trt observations in all subsequent chunks (chunks 2, 3, ...)
##          size : total number of chunks, including intial chunk of size ln
##          data_c: all control observations (Data frame)
##          data_t: all trt observations (Data frame)
##RETURN:   list of 2 lists (one treatment and one control), containing data matrices chunked into appropriate size
chunk.obs.data <- function(ln_c, ln_t, num_c, num_t, size, data_c, data_t){
  control.chunked <- list(0)
  trt.chunked <- list(0)
  
  ##Place ln_c control samples into control.chunk1 and ln_t trt samples into trt.chunk1
  control.chunked[[1]] <- data_c[1:ln_c,]
  c_tracker <- ln_c 
  trt.chunked[[1]] <- data_t[1:ln_t,]
  t_tracker <- ln_t 
  for(i in 2: (size + 1)){
    ##Divide the remaining data into chunks of size num_c (for control) and num_t (for trt)
    chunk.0 <- data_c[(c_tracker+1):(c_tracker + num_c),]
    control.chunked[[i]] <- chunk.0
    chunk.1 <- data_t[(t_tracker + 1): (t_tracker + num_t),]
    trt.chunked[[i]] <- chunk.1
    c_tracker <- c_tracker + num_c
    t_tracker <- t_tracker + num_t
  }
  return(list(control = control.chunked, trt = trt.chunked))
}
#
#
#
#################################################################################
##Function to calculate the variance estimate
##ARGUMENTS S: a vector of S_j(O_i, O_{j-1}^*), evaluated for all observations in the "historical data set"
##RETURN: maximum of d_j (which is a sequence that goes to 0 as j goes to infinity) and variance estimate 
sig.tilde <- function(S){
  total <- length(S)
  est <- mean(S^2) - (mean(S))^2
  d_j <- 1/(total^5)
  return(max(d_j,est))
  return(est)
}
#
#
#
###############################################################################
##Function to decide if a tau.hat is added to sum (for test statistics) or not
##ARGUMENTS: estimate: value of tau.hat
##RETURN:    1 if the estimate if it is greater than 0; otherwise 0
new.tau.decision <- function(estimate){
  if(estimate > 0){
    return(1)
  }
  else{
    return(0)
  }
}
