# Supplementary material for: A general framework for subgroup detection via one-step value difference estimation
Source: Biometrics. Author manuscript; Available in PMC 2023 Dec 4. (PMC10694635; doi:10.1111/biom.13711)
Supplement: code [file NIHMS1945184-supplement-code.zip › Rcode/Uncensored_outcome/rct_model_1/model1_rct_aipw_sbt.R]

rm(list=ls())
library(foreach)
library(doParallel)
library(doRNG)


source("./model1_rct_aipw_sbt_functions.R")

##Create all simulation data sets outside of the dopar loop

n.sim <- 500 ##number of monte carlo datasets to produce
samp.size  <-1000  ##sample size of each data set, for each simulation
e.sd <- .5               ##error standard deviation
ln <- .5*samp.size                ##initial chunk size
chunk <- 10      ##size of subsequent chunks
c <- 0.3      ##treatment effect among patients that do not have a treatment effect of zero
prop_control <- .5 ##proportion of patients assigned control
datasets <- list()
for (i in 1: n.sim){
  print(i)
  ##Simulate data under the null:
  datasets[[i]] <- scenario2_propbern(samp.size,e.sd,i,c, prop_control)
}
#
#
#
no_cores <- 16##detectCores() - 1
cl <- makeCluster(no_cores)
registerDoParallel(cl)
set.seed(123)
result <- foreach(i = 1:n.sim, .combine = rbind, .packages = 'randomForestSRC') %dorng%
{ 
  mydata <- datasets[[i]]
  
  ##chunk the data:
  chunked <- chunk.random(samp.size,ln, chunk,mydata)
  
  size <- (samp.size -ln)/chunk 
  sample.vars<- rep(0,size)
  test.stats <- rep(0,size)
  
  growing <- chunked[[1]]
  
  for(j in 1: size){
    
    control <- growing[which(growing$A == 0),]
    trt <- growing[which(growing$A == 1),]
    current<- rbind(control, trt)
    pi_hat <- length(which(current$A == 1))/(dim(current)[1])
    
    control_synth <- synthetic(Y~., data = control[,1:6])
    trt_synth  <- synthetic(Y~., data = trt[,1:6])
    
    ##get appropriate out of bag predictions to estimate tau
    
    ##oob control pred (control pred using control data)
    c_object <- control_synth$rfSyn
    c_oob <-  c_object$predicted.oob
    
    ##control pred using trt data
    c_tdata <- synthetic(object = control_synth, newdata = trt[,2:6])$rfSynPred$predicted
    
    ##oob trt pred (trt pred using trt data)
    t_object <- trt_synth$rfSyn
    t_oob <- t_object$predicted.oob
    
    ##trt pred using control data
    t_cdata <- synthetic(object = trt_synth, newdata = control[,2:6])$rfSynPred$predicted
    
    tau_predict <-  c(t_cdata, t_oob) - c(c_oob, c_tdata)
    
    control_predict <- c(c_oob, c_tdata)
   
    ##build current estimator to get variance estimate:
    tau_pos_ind <- sapply(tau_predict, new.tau.decision) ##indicator estimated trt effect > 0
    a_opt_ind <- as.numeric(current$A == tau_pos_ind) ##indicator that actual trtmnt = estimated optimal assignment
    a_0_ind <- as.numeric(current$A == 0) ##indicator that actual trtmnt = 0
    
    pi_xa <- current$A*pi_hat + (1-current$A)*(1-pi_hat)
    S_n <- a_opt_ind*(1/pi_xa)*current$Y - (a_opt_ind*(1/pi_xa) - 1)*(control_predict+ tau_predict*tau_pos_ind) - (a_0_ind*(1/(1-pi_hat))*current$Y - (a_0_ind*(1/(1-pi_hat)) -1)*control_predict)
    
    ##Get sig_tilde estimate
    sample.vars[j] <- sig.tilde(S_n)/chunk
    
    ##Apply estimator to step-ahead data:
    chunked_ahead <- chunked[[j+1]]
    control_ahead <- chunked_ahead[which(chunked_ahead$A == 0),]
    trt_ahead <- chunked_ahead[which(chunked_ahead$A == 1),]
    stepahead <- rbind(control_ahead, trt_ahead)
    
    control_predict_ahead <- synthetic(object = control_synth, newdata = stepahead[,2:6])$rfSynPred$predicted
    tau_predict_ahead <- synthetic(object = trt_synth, newdata = stepahead[,2:6])$rfSynPred$predicted -control_predict_ahead
    
    tau_pos_ind_ahead <- sapply(tau_predict_ahead, new.tau.decision) ##indicator estimated trt effect > 0
    a_opt_ind_ahead <- as.numeric(stepahead$A == tau_pos_ind_ahead) ##indicator that actual trtmnt = estimated optimal assignment
    a_0_ind_ahead <- as.numeric(stepahead$A == 0) ##indicator that actual trtmnt = 0
    
    pi_xa_ahead <- stepahead$A*pi_hat + (1-stepahead$A)*(1-pi_hat)
    S_ahead <- a_opt_ind_ahead*(1/pi_xa_ahead)*stepahead$Y - (a_opt_ind_ahead*(1/pi_xa_ahead) -1)*(control_predict_ahead + tau_predict_ahead*tau_pos_ind_ahead) - (a_0_ind_ahead*(1/(1-pi_hat))*stepahead$Y - (a_0_ind_ahead*(1/(1-pi_hat)) -1)*control_predict_ahead) 
    
    test.stats[j] <- mean(S_ahead)
    
    ##Update the chunks:
    growing <- rbind(growing,chunked[[j+1]])
    rm(c_object)
    rm(t_object)
    rm(S_n)
    rm(S_ahead)
    rm(tau_predict)
    rm(control_predict)
    rm(tau_predict_ahead)
    rm(control_predict_ahead)
    rm(pi_xa_ahead)
    rm(c_tdata)
    rm(t_cdata)
  }   
  
  ##Build and store the final one-step estimator:
  inv.sd <- 1/sqrt(sample.vars)
  (1/sqrt(size))*sum(inv.sd*test.stats) ##The final test statistic
  
}
stopCluster(cl)
result <- result[,1]
write.table(result, file = "filename.csv", sep = ",")
