# Supplementary material for: A general framework for subgroup detection via one-step value difference estimation
Source: Biometrics. Author manuscript; Available in PMC 2023 Dec 4. (PMC10694635; doi:10.1111/biom.13711)
Supplement: code [file NIHMS1945184-supplement-code.zip › Rcode/Uncensored_outcome/rct_model_1/model1_rct_ipw_sapmatch_functions.R]

##########################################################################################################
##Function to Simulate Scenario 2 data, with 5 covariates
##          e.sd: standard deviation of errors in model
##          seed: seed to set (to be able to reproduce same data set)
##             c: controls the size and direction of the effect 
##          prop_control: the proportion of patients that will be randomized to control
##RETURN    A list. First element is control dataset, second element is treatment dataset
##Data sets will be (y0, x1, x2, x3, x4, x5) for control, and (y1, x1, x2, x3, x4, x5) for treatment
new.v1_prop<- function(n, e.sd, seed, c, prop_control){
  set.seed(seed)
  ##Generate X1 through X3 as iid standard normal variables, and X4, X5 as iid bernoulli(.5)
  X1 <- rnorm(n)
  X2 <- rnorm(n)
  X3 <- rnorm(n)
  
  X4 <- rbinom(n,size = 1, prob = .5)
  X5 <- rbinom(n,size = 1, prob = .5)
  
  
  ##Randomly pick halft of the (X1,X2) to be assigned treatment (and other half to be control)
  ##Thus here we know Pr(A = 1 |X) = .5
  control_indices <- sample(1:n, (n*prop_control))
  
  ##Let cov0 denote the covs for control individuals, and cov1 denote 
  ##the coovs for treatment individuals
  cov0 <- cbind(X1[control_indices], X2[control_indices], X3[control_indices], X4[control_indices], X5[control_indices]) ##pairs of covs for conttrol group
  colnames(cov0) <- c("X1", "X2", "X3", "X4", "X5")
  cov1 <- cbind(X1[-control_indices], X2[-control_indices], X3[-control_indices], X4[-control_indices], X5[-control_indices]) ##pairs of covs for treatment group
  colnames(cov1) <- cbind("X1", "X2", "X3", "X4", "X5")
  
  ##Introduce normal errors 
  e0 <- rnorm(n*prop_control, mean = 0, e.sd) ##error vector for control group
  e1 <- rnorm(n*(1-prop_control), mean = 0, e.sd) ##error vector for trt group
  
  ##Build the mean vector for the control group:
  mean_0 <- 3.18 + .2*cov0[,1] + cov0[,2] + .5*cov0[,3] 
  
  ##Build the mean vector for the trt group: 
  mean_1 <- 3.18 + .2*cov1[,1] + cov1[,2] + .5*cov1[,3] + apply(cov1, 1, new.v1.decision)
  
  ##Generate Responses:
  y0 <- mean_0 + e0
  y1 <- mean_1 + e1
  
  
  ##dataset is thus:
  data.0 <- cbind(y0,cov0)
  data.0 <- as.data.frame(data.0)
  data.1 <- cbind(y1,cov1)
  data.1 <- as.data.frame(data.1)
  
  data.list <- list(data.0, data.1)
  return(data.list)
}
#
#
#
############################################################################
##Function to make a list of chunked data that maintains the randomization proportions within each chunk
##ARGUMENTS: n:  total sample size
##          ln:  size of initial chunk
##          chunk: size of chunks 2,3.....
##          data:  list of control and trt data matrices
##          prop_control: proprtion of observations that were randomized to control
##RETURN:   list of 2 lists (one treatment and one control), containing data matrices of size ln*prop_control and ln*(1- prop_control) and subsequently of size chunk*prop_control and chunk*(1-prop_control)
chunk.data_prop<- function(n,ln, chunk, data, prop_control){
  size <- (n - ln) / chunk + 1
  control.chunked <- list(0)
  trt.chunked <- list(0)
  
  ##Place first ln*control_prop data samples from control and ln*(1-control_prop) data samples from trt data for first chunk
  control.chunk1 <- data[[1]][1:(ln*prop_control),]
  control.chunked[[1]] <- control.chunk1
  trt.chunk1 <- data[[2]][1:(ln*(1-prop_control)),]
  trt.chunked[[1]] <- trt.chunk1
  tracker_control <- ln*prop_control
  tracker_trt <-  ln*(1-prop_control)
  for(i in 2: size){
    ##Divide the remaining data into chunks of size chunk (chunk/2 from control and chunk/2 from treatment)
    chunk.0 <- data[[1]][(tracker_control+1):(tracker_control + chunk*prop_control),]
    control.chunked[[i]] <- chunk.0
    chunk.1 <- data[[2]][(tracker_trt + 1): (tracker_trt + chunk*(1-prop_control)),]
    trt.chunked[[i]] <- chunk.1
    tracker_control <- tracker_control + chunk*prop_control
    tracker_trt <- tracker_trt + chunk*(1-prop_control)
  }
  return(list(control = control.chunked, trt = trt.chunked))
}
#
#
#
#################################################################################
##Function to calculate variance estimate
##ARGUMENTS S: a vector of S_j(O_i, O_{j-1}^*), evaluated for all observations in the "historical data set"
##RETURN: maximum of d_j (which is a sequence that goes to 0 as j goes to infinity) and variance estmate 
sig.tilde <- function(S){
  total <- length(S)
  est <- mean(S^2) - (mean(S))^2
  d_j <- 1/(total^5)
  return(max(d_j,est))
  return(est)
}
#
#
#
###############################################################################
##Function to decide if a tau.hat is added to sum (for test statistics) or not
##ARGUMENTS: estimate: value of tau.hat
##RETURN:    1 if the estimate if it is greater than 0; otherwise 0
new.tau.decision <- function(estimate){
  if(estimate > 0){
    return(1)
  }
  else{
    return(0)
  }
}
#
#
#
################################################################################
##Functino to produce proper treatment effect under new.v1
##ARGUMENTS: cov: vector of covariates, (X1, X2, X3, X4, X5)
new.v1.decision <- function(cov){
  if((-.5*cov[2]^2 + cov[4]) >0){
    return(c)
  }
  else{
    return(0)
  }
}
#
#
#
