# Supplementary material for: A general framework for subgroup detection via one-step value difference estimation
Source: Biometrics. Author manuscript; Available in PMC 2023 Dec 4. (PMC10694635; doi:10.1111/biom.13711)
Supplement: code [file NIHMS1945184-supplement-code.zip › Rcode/Uncensored_outcome/rct_model_1/model1_rct_ipw_sbt_functions.R]

#########################################################################################################################################
#########################################################################################################################################
##Function to Simulate Scenario 2 data, WITH BERNOULLI SAMPLING OF TRT with 5 covariates
##          e.sd: standard deviation of errors in model
##          seed: seed to set (to be able to reproduce same data set)
##             c: controls the size and direction of the effect 
##          prop_control: the proportion of patients that will be randomized to control
##RETURN    Dataframe. (Y, X1, X2, X3, X4, X5, A)
new.v1_bern<- function(n, e.sd, seed, c, prop_control){
  set.seed(seed)
  ##Generate X1 through X3 as iid standard normal variables, and X4, X5 as iid bernoulli(.5)
  X1 <- rnorm(n)
  X2 <- rnorm(n)
  X3 <- rnorm(n)
  
  X4 <- rbinom(n,size = 1, prob = .5)
  X5 <- rbinom(n,size = 1, prob = .5)
  A <- rbinom(n, size = 1, prob = (1-prop_control))
  
  mean <- 3.18 + .2*X1 + X2 + .5*X3 + c*A*(as.numeric(-.5*X2^2 + X4 > 0))
  e <- rnorm(n, mean = 0, e.sd) ##error vector
  
  y <- mean + e
  
  data <- cbind(y, X1, X2, X3, X4, X5, A)
  colnames(data) <- c("Y", "X1","X2", "X3", "X4", "X5", "A")
  data <- as.data.frame(data)
  
  return(data)
}
##
##
##
#########################################################################################################################################
#########################################################################################################################################
##Function to make a list of chunked data where the chunks are formed RANDOMLY
##ARGUMENTS: n:  total sample size
##          ln:  size of initial chunk
##          chunk: size of chunks 2,3.....
##          data:  data frame of observations
##RETURN:   list where each element in list is a matrix containing the observations in that chunk
chunk.random<- function(n,ln, chunk, data){
  size <- (n - ln) / chunk + 1
  
  ##Place first ln observations in first chunk
  chunked <- list(0)
  chunked[[1]] <- data[1:ln,]
  tracker  <- ln
  for(i in 2: size){
    ##Divide the remaining data into chunks of size chunk 
    chunked[[i]] <- data[(tracker + 1): (tracker + chunk),]
    tracker <- tracker + chunk
  }
  return(chunked)
}
##
##
##
#########################################################################################################################################
#########################################################################################################################################
##Function to indicate whether tau hat is positive or negative
##ARGUMENTS: estimate: value of tau.hat
##RETURN:    1 if the estimate is greater than 0; otherwise 0
new.tau.decision <- function(estimate){
  if(estimate > 0){
    return(1)
  }
  else{
    return(0)
  }
}
##
##
##
#########################################################################################################################################
#########################################################################################################################################
##Function to calculate the variance estimate
##ARGUMENTS S: a vector of S_j(O_i, O_{j-1}^*), evaluated for all observations in the "historical data set"
##RETURN: maximum of d_j (which is a sequence that goes to 0 as j goes to infinity) and variance estimate 
sig.tilde <- function(S){
  total <- length(S)
  est <- mean(S^2) - (mean(S))^2
  d_j <- 1/(total^5)
  return(max(d_j,est))
  return(est)
}
#
#
#
#
#
#
